# Supplementary material for: ROS-Induced DNA-Damage and Autophagy in Oral Squamous Cell Carcinoma by Usnea barbata Oil Extract—An In Vitro Study
Source: Int J Mol Sci. 2022 Nov 27;23(23):14836. doi: 10.3390/ijms232314836 (PMC9738295; doi:10.3390/ijms232314836)
Supplement: Supplementary file 1 [file ijms-23-14836-s001.zip]

Archive with 2 entries (2 files):
- Supplementary Material Figures S1-S8 and Table S1 .pdf
- Supplementary Material PCA.xlsx
