# Supplementary material for: ROS-Induced DNA-Damage and Autophagy in Oral Squamous Cell Carcinoma by Usnea barbata Oil Extract—An In Vitro Study
Source: Int J Mol Sci. 2022 Nov 27;23(23):14836. doi: 10.3390/ijms232314836 (PMC9738295; doi:10.3390/ijms232314836)
Supplement: Supplementary file 1 [file ijms-23-14836-s001.zip › Supplementary Material PCA.xlsx]

## Sheet: PCA
	Vbc	APIbc	APTbc	Nbc	Voscc	APIoscc	APToscc	Noscc	C3/7Vbc	C3/7APIbc	C3/7APTbc	C3/7Bbc	C3/7Voscc	C3/7APIoscc	C3/7APToscc	C3/7Noscc	NCbc	Abc	Ncoscc	Aoscc	ROSbc	ROSoscc	G0/G1bc	G0/G1oscc	Sbc	G2Mbc	subGo/G1bc	Soscc	G2/Moscc	SubG0/G1oscc
C1DMSO	99.48	0	0	0.52	99.3933	0	0	0.0893333	49.0233	29.2633	21.12	0.596667	62.2333	21.8833	15.9533	2.22333	24.5067	51.3	16.11	12.57	242	15.6667	88.5233	92.1333	10.36	8.06333	2.01667	12.4467	3.27667	15.1867
C2P407	99.4733	0	0	0.525	72.5167	5.88667	5.27333	16.26	64.8033	31.69	3.50333	0	85.18	9.60333	3.45667	1.69667	19.5333	53.2333	20.0667	27.2767	311	96.6667	85.3833	83.5633	2.75667	0.63	3.47333	1.16667	0.74	1.63333
UBO3:3	72.1067	0.186667	0.216667	27.4867	93.6167	0	0.161667	6.12	34.44	43.8267	6.06667	13.3867	54.9	36.89	7.47333	0.616667	30.05	39.3767	40.12	62.98	5250	316.667	86.6033	92.5167	0	0	0.723333	2.80333	1.56167	2.97667
UBO3:2	87.76	0	0	12.22	97.8333	0	0	2.11667	49.85	37.1067	2.20333	10.6867	67.08	26.64	4.9	1.15667	22.1767	36.48	31.7133	51.1667	5033.33	200	82.6767	87.1767	0	0	1.47333	3.74667	3.30667	2.34
UBO3:1	92.8	0	0	7.19667	99.1033	0	0	0.89	61.7533	28.02	2.35667	7.82333	73.9567	20.5667	4.69667	0.663333	15.26	32.3867	25.2733	47.34	3733.33	90	72.8667	74.37	0	0	0.65	3.52667	3.22333	2.05333
CNO3:3	91.0433	0	0	9.09	97.5567	0	0	2.41	41.2133	40.6033	4.24667	13.67	69.64	24.21	5.50667	0.613333	21.59	29.8767	31.29	43.9067	5066.67	96.6667	91.64	91.31	0	0	0.976667	3.02333	1.05	1.69667
CNO3:2	93.96	0.00333333	0.00166667	6.03333	98.46	0	0	1.14333	60.6367	24.52	1.19333	13.5633	71.3667	22.9	3.70333	1.81667	15.6833	21.1867	23.86	36.5067	3366.67	46.6667	89.6667	90.6933	0	0	0.793333	1.77	2.33667	2.84667
CNO3:1	97.1567	0	0	2.84	98.9	0	0	1.11333	72.1	16.9033	3.83333	6.87333	80.8067	16.8067	1.67333	0.833333	6.63333	15.7133	13.7467	31.1767	2716.67	43.3333	65.7	60.9633	0	0	1.41333	3.85	4.97	2.05
C3UA	61.4367	37.0467	1.26667	0.25	54.0533	12.92	18.8533	14.1667	53.9867	44.7433	1.24333	0.025	39.2567	27.02	30.75	2.70333	3.19	27.05	44.0333	53.35	846.667	966.667	90.05	90.05	6.49	2.21667	0	3.14667	0.71	1.90333
XLSTAT-Student 2022.2.1.1309 - Principal Component Analysis (PCA) - Start time: 06/08/2022 at 12:09:57 / End time: 06/08/2022 at 12:11:09 / Microsoft Excel 16.015330
Observations/variables table: Workbook = TOTAL OK emulsii culturi sange si celule tumorale rezultate finale 21.07.2022.xlsx / Sheet = PCA / Range = PCA!$B$1:$AE$10 / 9 rows and 30 columns
Observation labels: Workbook = TOTAL OK emulsii culturi sange si celule tumorale rezultate finale 21.07.2022.xlsx / Sheet = PCA / Range = PCA!$A$1:$A$10 / 9 rows and 1 column
PCA type: Correlation
Standardisation: (n)
Type of biplot: Correlation biplot / Coefficient = Automatic
Summary statistics:
Variable	Observations	Obs. with missing data	Obs. without missing data	Minimum	Maximum	Mean	Std. deviation
Vbc	9	0	9	61.4367	99.48	88.3574	13.0968
APIbc	9	0	9	0	37.0467	4.13741	12.3411
APTbc	9	0	9	0	1.26667	0.165	0.41928
Nbc	9	0	9	0.25	27.4867	7.3513	8.64557
Voscc	9	0	9	54.0533	99.3933	90.1593	16.0118
APIoscc	9	0	9	0	12.92	2.08963	4.50389
APToscc	9	0	9	0	18.8533	2.6987	6.30214
Noscc	9	0	9	0.0893333	16.26	4.92326	6.10354
C3/7Vbc	9	0	9	34.44	72.1	54.2007	11.9174
C3/7APIbc	9	0	9	16.9033	44.7433	32.9641	9.36268
C3/7APTbc	9	0	9	1.19333	21.12	5.08519	6.20994
C3/7Bbc	9	0	9	0	13.67	7.40278	5.91433
C3/7Voscc	9	0	9	39.2567	85.18	67.1578	13.8482
C3/7APIoscc	9	0	9	9.60333	36.89	22.9467	7.48988
C3/7APToscc	9	0	9	1.67333	30.75	8.67926	9.23858
C3/7Noscc	9	0	9	0.613333	2.70333	1.36926	0.773396
NCbc	9	0	9	3.19	30.05	17.6248	8.51739
Abc	9	0	9	15.7133	53.2333	34.067	12.6032
Ncoscc	9	0	9	13.7467	44.0333	27.357	10.3495
Aoscc	9	0	9	12.57	62.98	40.697	15.4115
ROSbc	9	0	9	242	5250	2951.81	2051.64
ROSoscc	9	0	9	15.6667	966.667	208.037	299.228
G0/G1bc	9	0	9	65.7	91.64	83.6789	8.77425
G0/G1oscc	9	0	9	60.9633	92.5167	84.753	10.6191
Sbc	9	0	9	0	10.36	2.17852	3.78047
G2Mbc	9	0	9	0	8.06333	1.21222	2.67167
subGo/G1bc	9	0	9	0	3.47333	1.28	1.00515
Soscc	9	0	9	1.16667	12.4467	3.94222	3.31175
G2/Moscc	9	0	9	0.71	4.97	2.35278	1.45749
SubG0/G1oscc	9	0	9	1.63333	15.1867	3.63185	4.35817
Correlation matrix (Pearson (n)):
Variables	Vbc	APIbc	APTbc	Nbc	Voscc	APIoscc	APToscc	Noscc	C3/7Vbc	C3/7APIbc	C3/7APTbc	C3/7Bbc	C3/7Voscc	C3/7APIoscc	C3/7APToscc	C3/7Noscc	NCbc	Abc	Ncoscc	Aoscc	ROSbc	ROSoscc	G0/G1bc	G0/G1oscc	Sbc	G2Mbc	subGo/G1bc	Soscc	G2/Moscc	SubG0/G1oscc
Vbc	1	-0.773636	-0.856166	-0.368622	0.59658	-0.598399	-0.68386	-0.428038	0.466097	-0.755892	0.311643	-0.0161723	0.879761	-0.713697	-0.687205	-0.219588	0.195278	0.19199	-0.925087	-0.768017	-0.148895	-0.916638	-0.322975	-0.364829	-0.0728172	0.132229	0.672247	0.249244	0.472583	0.29286
APIbc	-0.773636	1	0.986159	-0.303813	-0.845713	0.901425	0.961088	0.56862	-0.00985721	0.47425	-0.231866	-0.466137	-0.757684	0.20759	0.896164	0.645445	-0.633179	-0.208157	0.606943	0.310797	-0.382898	0.952001	0.273118	0.188576	0.426834	0.140201	-0.478906	-0.0908122	-0.423964	-0.149115
APTbc	-0.856166	0.986159	1	-0.159814	-0.837335	0.877879	0.941788	0.584256	-0.113622	0.549596	-0.223728	-0.405201	-0.817872	0.325621	0.893452	0.588828	-0.545871	-0.183547	0.687973	0.4033	-0.315023	0.980588	0.296072	0.235874	0.393165	0.112441	-0.516907	-0.113255	-0.460705	-0.159575
Nbc	-0.368622	-0.303813	-0.159814	1	0.344789	-0.423528	-0.382269	-0.192232	-0.688542	0.44297	-0.130349	0.711376	-0.211214	0.769225	-0.281995	-0.618957	0.635235	0.0145464	0.50228	0.700403	0.789054	-0.0185727	0.0869442	0.273275	-0.518894	-0.406553	-0.310305	-0.242904	-0.0903402	-0.223762
Voscc	0.59658	-0.845713	-0.837335	0.344789	1	-0.988594	-0.957787	-0.914688	-0.096617	-0.471799	0.279224	0.629174	0.47038	0.0928423	-0.703369	-0.637618	0.481141	-0.125217	-0.480741	-0.18097	0.553715	-0.823057	-0.318712	-0.190893	-0.386772	-0.0487753	0.0242948	0.286252	0.652263	0.256888
APIoscc	-0.598399	0.901425	0.877879	-0.423528	-0.988594	1	0.985911	0.846502	0.138911	0.428898	-0.263456	-0.6518	-0.509838	-0.0960477	0.764278	0.687697	-0.571091	0.0488112	0.462698	0.152127	-0.578226	0.848294	0.292106	0.160564	0.433931	0.0992079	-0.100125	-0.223064	-0.584947	-0.217138
APToscc	-0.68386	0.961088	0.941788	-0.382269	-0.957787	0.985911	1	0.761221	0.0810202	0.459953	-0.257483	-0.59415	-0.620142	0.0230027	0.833805	0.686201	-0.605631	-0.047789	0.532823	0.22057	-0.514739	0.910301	0.292915	0.177159	0.440621	0.116341	-0.249742	-0.178593	-0.538964	-0.196759
Noscc	-0.428038	0.56862	0.584256	-0.192232	-0.914688	0.846502	0.761221	1	0.0712596	0.453991	-0.293847	-0.554011	-0.21563	-0.197322	0.417509	0.442444	-0.226441	0.332509	0.380934	0.153235	-0.484428	0.604052	0.304771	0.184892	0.222986	-0.0869727	0.262813	-0.421723	-0.726544	-0.33563
C3/7Vbc	0.466097	-0.00985721	-0.113622	-0.688542	-0.096617	0.138911	0.0810202	0.0712596	1	-0.793071	-0.275308	-0.394154	0.572317	-0.802464	-0.231365	0.167266	-0.684978	-0.307605	-0.635172	-0.458813	-0.4657	-0.206483	-0.633723	-0.75767	-0.0715802	-0.139536	0.295416	-0.179794	0.433148	-0.197909
C3/7APIbc	-0.755892	0.47425	0.549596	0.44297	-0.471799	0.428898	0.459953	0.453991	-0.793071	1	-0.0941735	0.0645603	-0.709829	0.634759	0.521613	0.0971133	0.299081	0.293069	0.893326	0.637262	0.226124	0.654868	0.661939	0.709484	0.122176	-0.0226487	-0.306541	-0.143639	-0.74666	-0.147006
C3/7APTbc	0.311643	-0.231866	-0.223728	-0.130349	0.279224	-0.263456	-0.257483	-0.293847	-0.275308	-0.0941735	1	-0.348466	-0.0962029	0.0127702	0.199312	0.245051	0.440296	0.562876	-0.388736	-0.625998	-0.39397	-0.298917	0.179615	0.246427	0.728529	0.902462	0.317556	0.934401	0.216204	0.965891
C3/7Bbc	-0.0161723	-0.466137	-0.405201	0.711376	0.629174	-0.6518	-0.59415	-0.554011	-0.394154	0.0645603	-0.348466	1	0.106016	0.511897	-0.553188	-0.69071	0.378522	-0.443237	0.219726	0.503694	0.931001	-0.317433	0.0322005	0.119079	-0.775977	-0.600414	-0.415027	-0.37136	0.0998528	-0.368811
C3/7Voscc	0.879761	-0.757684	-0.817872	-0.211214	0.47038	-0.509838	-0.620142	-0.21563	0.572317	-0.709829	-0.0962029	0.106016	1	-0.743747	-0.861929	-0.448096	0.091316	0.0462109	-0.787533	-0.483077	0.0231155	-0.831478	-0.494424	-0.556718	-0.435543	-0.304751	0.656978	-0.194161	0.372717	-0.15946
C3/7APIoscc	-0.713697	0.20759	0.325621	0.769225	0.0928423	-0.0960477	0.0230027	-0.197322	-0.802464	0.634759	0.0127702	0.511897	-0.743747	1	0.306738	-0.153789	0.346219	-0.142624	0.749633	0.711234	0.581719	0.414111	0.344338	0.511705	-0.0943101	-0.0496683	-0.697208	0.0435662	-0.153995	0.0172095
C3/7APToscc	-0.687205	0.896164	0.893452	-0.281995	-0.703369	0.764278	0.833805	0.417509	-0.231365	0.521613	0.199312	-0.553188	-0.861929	0.306738	1	0.741695	-0.36088	0.0724926	0.524294	0.113449	-0.483128	0.841288	0.433591	0.402555	0.730833	0.528141	-0.396388	0.314326	-0.383905	0.277629
C3/7Noscc	-0.219588	0.645445	0.588828	-0.618957	-0.637618	0.687697	0.686201	0.442444	0.167266	0.0971133	0.245051	-0.69071	-0.448096	-0.153789	0.741695	1	-0.367742	0.199422	0.0616973	-0.360979	-0.787648	0.494144	0.463018	0.371411	0.787029	0.607992	0.0646958	0.305391	-0.28583	0.398659
NCbc	0.195278	-0.633179	-0.545871	0.635235	0.481141	-0.571091	-0.605631	-0.226441	-0.684978	0.299081	0.440296	0.378522	0.091316	0.346219	-0.36088	-0.367742	1	0.637563	0.0330229	0.0309485	0.379449	-0.451847	0.367181	0.52525	-0.0664789	0.135658	0.313359	0.231507	-0.145549	0.342148
Abc	0.19199	-0.208157	-0.183547	0.0145464	-0.125217	0.0488112	-0.047789	0.332509	-0.307605	0.293069	0.562876	-0.443237	0.0462109	-0.142624	0.0724926	0.199422	0.637563	1	-0.0866557	-0.310866	-0.36991	-0.147471	0.364225	0.433716	0.487524	0.502931	0.664828	0.379276	-0.334754	0.492156
Ncoscc	-0.925087	0.606943	0.687973	0.50228	-0.480741	0.462698	0.532823	0.380934	-0.635172	0.893326	-0.388736	0.219726	-0.787533	0.749633	0.524294	0.0616973	0.0330229	-0.0866557	1	0.860659	0.361824	0.790803	0.481634	0.539207	-0.090692	-0.26363	-0.623353	-0.35728	-0.617139	-0.383132
Aoscc	-0.768017	0.310797	0.4033	0.700403	-0.18097	0.152127	0.22057	0.153235	-0.458813	0.637262	-0.625998	0.503694	-0.483077	0.711234	0.113449	-0.360979	0.0309485	-0.310866	0.860659	1	0.674071	0.540586	0.0702107	0.173718	-0.528371	-0.629048	-0.654584	-0.575974	-0.311733	-0.644906
ROSbc	-0.148895	-0.382898	-0.315023	0.789054	0.553715	-0.578226	-0.514739	-0.484428	-0.4657	0.226124	-0.39397	0.931001	0.0231155	0.581719	-0.483128	-0.787648	0.379449	-0.36991	0.361824	0.674071	1	-0.18421	-0.0785186	0.0498566	-0.789952	-0.642646	-0.444782	-0.371861	0.112208	-0.445536
ROSoscc	-0.916638	0.952001	0.980588	-0.0185727	-0.823057	0.848294	0.910301	0.604052	-0.206483	0.654868	-0.298917	-0.317433	-0.831478	0.414111	0.841288	0.494144	-0.451847	-0.147471	0.790803	0.540586	-0.18421	1	0.305744	0.275766	0.289901	0.00943152	-0.521306	-0.193681	-0.494159	-0.24761
G0/G1bc	-0.322975	0.273118	0.296072	0.0869442	-0.318712	0.292106	0.292915	0.304771	-0.633723	0.661939	0.179615	0.0322005	-0.494424	0.344338	0.433591	0.463018	0.367181	0.364225	0.481634	0.0702107	-0.0785186	0.305744	1	0.959881	0.362652	0.289326	-0.0507967	0.0606298	-0.771641	0.216843
G0/G1oscc	-0.364829	0.188576	0.235874	0.273275	-0.190893	0.160564	0.177159	0.184892	-0.75767	0.709484	0.246427	0.119079	-0.556718	0.511705	0.402555	0.371411	0.52525	0.433716	0.539207	0.173718	0.0498566	0.275766	0.959881	1	0.334905	0.31063	-0.109104	0.142592	-0.676266	0.288868
Sbc	-0.0728172	0.426834	0.393165	-0.518894	-0.386772	0.433931	0.440621	0.222986	-0.0715802	0.122176	0.728529	-0.775977	-0.435543	-0.0943101	0.730833	0.787029	-0.0664789	0.487524	-0.090692	-0.528371	-0.789952	0.289901	0.362652	0.334905	1	0.939235	0.17668	0.751715	-0.12559	0.781296
G2Mbc	0.132229	0.140201	0.112441	-0.406553	-0.0487753	0.0992079	0.116341	-0.0869727	-0.139536	-0.0226487	0.902462	-0.600414	-0.304751	-0.0496683	0.528141	0.607992	0.135658	0.502931	-0.26363	-0.629048	-0.642646	0.00943152	0.289326	0.31063	0.939235	1	0.208741	0.919174	0.0896291	0.945582
subGo/G1bc	0.672247	-0.478906	-0.516907	-0.310305	0.0242948	-0.100125	-0.249742	0.262813	0.295416	-0.306541	0.317556	-0.415027	0.656978	-0.697208	-0.396388	0.0646958	0.313359	0.664828	-0.623353	-0.654584	-0.444782	-0.521306	-0.0507967	-0.109104	0.17668	0.208741	1	0.126813	0.00634197	0.234236
Soscc	0.249244	-0.0908122	-0.113255	-0.242904	0.286252	-0.223064	-0.178593	-0.421723	-0.179794	-0.143639	0.934401	-0.37136	-0.194161	0.0435662	0.314326	0.305391	0.231507	0.379276	-0.35728	-0.575974	-0.371861	-0.193681	0.0606298	0.142592	0.751715	0.919174	0.126813	1	0.388033	0.95677
G2/Moscc	0.472583	-0.423964	-0.460705	-0.0903402	0.652263	-0.584947	-0.538964	-0.726544	0.433148	-0.74666	0.216204	0.0998528	0.372717	-0.153995	-0.383905	-0.28583	-0.145549	-0.334754	-0.617139	-0.311733	0.112208	-0.494159	-0.771641	-0.676266	-0.12559	0.0896291	0.00634197	0.388033	1	0.256684
SubG0/G1oscc	0.29286	-0.149115	-0.159575	-0.223762	0.256888	-0.217138	-0.196759	-0.33563	-0.197909	-0.147006	0.965891	-0.368811	-0.15946	0.0172095	0.277629	0.398659	0.342148	0.492156	-0.383132	-0.644906	-0.445536	-0.24761	0.216843	0.288868	0.781296	0.945582	0.234236	0.95677	0.256684	1
Values in bold are different from 0 with a significance level alpha=0,05
Principal Component Analysis:
Eigenvalues:
	F1	F2	F3	F4	F5	F6	F7	F8
Eigenvalue	11.3655	8.07043	5.77913	3.05751	1.09181	0.319897	0.194402	0.121362
Variability (%)	37.8849	26.9014	19.2638	10.1917	3.63937	1.06632	0.648007	0.404539
Cumulative %	37.8849	64.7863	84.0501	94.2418	97.8811	98.9475	99.5955	100
Eigenvectors:
	F1	F2	F3	F4	F5	F6	F7	F8
Vbc	-0.25353	-0.152686	0.0252858	0.109017	0.161167	-0.168071	0.138412	-0.0357439
APIbc	0.276594	-0.0339905	0.103564	-0.133661	0.0279916	-0.0923172	0.0482415	0.0658107
APTbc	0.283817	-0.00328213	0.0732767	-0.126351	-0.0402989	0.0118195	-0.116582	0.0282945
Nbc	-0.0245862	0.280417	-0.19008	0.0322914	-0.280137	0.378397	-0.276509	-0.0386436
Voscc	-0.257118	0.0734355	-0.143356	-0.157623	0.0838566	-0.0393446	0.0939756	-0.0637383
APIoscc	0.261464	-0.0879076	0.152783	0.0883541	-0.0363084	-0.025994	0.00319814	0.0429526
APToscc	0.274038	-0.0681378	0.136435	0.00545858	-0.0152452	-0.0480997	0.0140918	0.0513683
Noscc	0.200219	-0.0520065	0.130033	0.344819	-0.191193	0.150891	-0.258754	0.0947529
C3/7Vbc	-0.0857902	-0.15077	0.345145	-0.0469802	0.0415148	0.264626	0.151416	-0.271836
C3/7APIbc	0.213628	0.137649	-0.179628	0.154008	-0.112359	-0.361484	0.203889	0.217637
C3/7APTbc	-0.0487585	-0.223613	-0.291844	-0.0959358	-0.1391	-0.0864766	-0.357817	0.0738673
C3/7Bbc	-0.115565	0.294914	-0.0834322	-0.051891	0.289916	0.0646585	-0.122066	0.122686
C3/7Voscc	-0.24845	-0.0494687	0.154407	0.2115	0.0240334	-0.104694	-0.00112615	-0.00226443
C3/7APIoscc	0.108195	0.2195	-0.237293	-0.197131	-0.073868	0.281795	-0.0961399	0.0777297
C3/7APToscc	0.264423	-0.107364	-0.060511	-0.167219	-0.00526498	-0.12334	0.0384199	-0.0620621
C3/7Noscc	0.183218	-0.230966	0.000299373	-0.021522	0.288781	0.501433	0.272461	0.0718187
NCbc	-0.0979425	0.0698609	-0.336929	0.234467	-0.133747	0.144206	0.0422389	-0.0870067
Abc	0.0108052	-0.152554	-0.221987	0.345129	-0.329725	0.0192252	0.372153	-0.364607
Ncoscc	0.227483	0.21268	-0.0771027	0.0125179	-0.0509267	-0.0537625	0.199993	-0.0600854
Aoscc	0.122089	0.308436	0.0108458	-0.0284673	-0.192129	0.0424963	0.255483	-0.224213
ROSbc	-0.0897646	0.321195	-0.0786236	-0.0594479	0.0238377	-0.178219	0.25099	0.227211
ROSoscc	0.285008	0.0441686	0.058402	-0.0878745	-0.110902	0.0411229	0.0796361	0.144161
G0/G1bc	0.154751	-0.000906688	-0.235465	0.215814	0.490294	0.00273542	-0.0468736	0.131683
G0/G1oscc	0.139748	0.0307411	-0.299056	0.17427	0.364344	0.155261	0.197435	-0.0626848
Sbc	0.129156	-0.285669	-0.150175	-0.0796022	-0.0339866	-0.044022	-0.0258379	-0.0271241
G2Mbc	0.0457122	-0.278604	-0.225296	-0.134226	-0.0198317	-0.0430578	-0.0265805	-0.0444078
subGo/G1bc	-0.119456	-0.194139	0.00552491	0.381743	-0.178447	0.142238	0.0910053	0.609285
Soscc	-0.0339989	-0.224671	-0.251067	-0.246026	-0.113769	-0.188555	0.128913	0.107519
G2/Moscc	-0.195712	-0.0524967	0.0572651	-0.367551	-0.205666	0.260414	0.367148	0.366955
SubG0/G1oscc	-0.0335289	-0.239858	-0.278198	-0.151194	-0.00705154	0.111383	-0.0542956	-0.0976116
Factor loadings:
	F1	F2	F3	F4	F5	F6	F7	F8
Vbc	-0.854719	-0.433759	0.0607865	0.190624	0.168404	-0.0950601	0.0610274	-0.0124521
APIbc	0.932474	-0.0965618	0.248967	-0.233717	0.0292484	-0.0522141	0.0212702	0.0229265
APTbc	0.956824	-0.00932405	0.176156	-0.220935	-0.0421083	0.00668505	-0.0514024	0.00985695
Nbc	-0.0828868	0.796623	-0.456949	0.0564639	-0.292714	0.214019	-0.121916	-0.0134623
Voscc	-0.866813	0.208619	-0.344626	-0.275615	0.0876215	-0.0222531	0.0414348	-0.0222045
APIoscc	0.881467	-0.249732	0.367287	0.154494	-0.0379385	-0.0147021	0.0014101	0.0149634
APToscc	0.923857	-0.193569	0.327987	0.00954472	-0.0159297	-0.0272049	0.00621322	0.0178952
Noscc	0.674994	-0.147743	0.312596	0.602942	-0.199777	0.0853432	-0.114087	0.033009
C3/7Vbc	-0.289222	-0.428316	0.829723	-0.0821484	0.0433788	0.149671	0.0667607	-0.0946994
C3/7APIbc	0.720198	0.391039	-0.431822	0.269294	-0.117404	-0.204453	0.089897	0.0758183
C3/7APTbc	-0.164378	-0.635251	-0.701588	-0.167751	-0.145346	-0.0489107	-0.157765	0.0257331
C3/7Bbc	-0.389602	0.837807	-0.200569	-0.0907352	0.302933	0.0365705	-0.0538203	0.0427402
C3/7Voscc	-0.837591	-0.140533	0.371193	0.369824	0.0251125	-0.0592146	-0.000496533	-0.000788858
C3/7APIoscc	0.364754	0.623568	-0.570448	-0.344698	-0.0771845	0.159382	-0.0423891	0.0270787
C3/7APToscc	0.89144	-0.305004	-0.145467	-0.292394	-0.00550137	-0.0697604	0.0169398	-0.0216206
C3/7Noscc	0.617676	-0.656139	0.000719688	-0.0376328	0.301746	0.283608	0.120131	0.0250195
NCbc	-0.330191	0.198464	-0.80997	0.409983	-0.139752	0.0815619	0.0186236	-0.0303105
Abc	0.0364272	-0.433382	-0.533653	0.603483	-0.344529	0.0108737	0.164086	-0.127018
Ncoscc	0.766907	0.604192	-0.185353	0.0218885	-0.0532132	-0.0304078	0.0881791	-0.0209319
Aoscc	0.411596	0.87622	0.0260732	-0.0497771	-0.200755	0.0240357	0.112645	-0.0781091
ROSbc	-0.302621	0.912468	-0.18901	-0.103949	0.024908	-0.1008	0.110664	0.0791535
ROSoscc	0.960838	0.125476	0.140397	-0.153655	-0.115881	0.0232589	0.0351124	0.0502214
G0/G1bc	0.521708	-0.00257576	-0.566053	0.377367	0.512307	0.00154714	-0.020667	0.0458744
G0/G1oscc	0.47113	0.0873307	-0.718925	0.304724	0.380702	0.0878149	0.0870511	-0.0218375
Sbc	0.43542	-0.811543	-0.361018	-0.13919	-0.0355125	-0.0248986	-0.0113922	-0.00944923
G2Mbc	0.154108	-0.791472	-0.541607	-0.234703	-0.0207221	-0.0243533	-0.0117196	-0.0154703
subGo/G1bc	-0.40272	-0.551519	0.0132818	0.667506	-0.186458	0.0804491	0.0401252	0.212256
Soscc	-0.114619	-0.638256	-0.603561	-0.430194	-0.118877	-0.106646	0.0568392	0.0374563
G2/Moscc	-0.659798	-0.149135	0.137664	-0.64269	-0.2149	0.147289	0.16188	0.127836
SubG0/G1oscc	-0.113035	-0.6814	-0.668783	-0.264374	-0.00736813	0.0629979	-0.0239395	-0.034005
Correlations between variables and factors:
	F1	F2	F3	F4	F5	F6	F7	F8
Vbc	-0.854719	-0.433759	0.0607865	0.190624	0.168404	-0.0950601	0.0610274	-0.0124521
APIbc	0.932474	-0.0965618	0.248967	-0.233717	0.0292484	-0.0522141	0.0212702	0.0229265
APTbc	0.956824	-0.00932405	0.176156	-0.220935	-0.0421083	0.00668505	-0.0514024	0.00985695
Nbc	-0.0828868	0.796623	-0.456949	0.0564639	-0.292714	0.214019	-0.121916	-0.0134623
Voscc	-0.866813	0.208619	-0.344626	-0.275615	0.0876215	-0.0222531	0.0414348	-0.0222045
APIoscc	0.881467	-0.249732	0.367287	0.154494	-0.0379385	-0.0147021	0.0014101	0.0149634
APToscc	0.923857	-0.193569	0.327987	0.00954472	-0.0159297	-0.0272049	0.00621322	0.0178952
Noscc	0.674994	-0.147743	0.312596	0.602942	-0.199777	0.0853432	-0.114087	0.033009
C3/7Vbc	-0.289222	-0.428316	0.829723	-0.0821484	0.0433788	0.149671	0.0667607	-0.0946994
C3/7APIbc	0.720198	0.391039	-0.431822	0.269294	-0.117404	-0.204453	0.089897	0.0758183
C3/7APTbc	-0.164378	-0.635251	-0.701588	-0.167751	-0.145346	-0.0489107	-0.157765	0.0257331
C3/7Bbc	-0.389602	0.837807	-0.200569	-0.0907352	0.302933	0.0365705	-0.0538203	0.0427402
C3/7Voscc	-0.837591	-0.140533	0.371193	0.369824	0.0251125	-0.0592146	-0.000496533	-0.000788858
C3/7APIoscc	0.364754	0.623568	-0.570448	-0.344698	-0.0771845	0.159382	-0.0423891	0.0270787
C3/7APToscc	0.89144	-0.305004	-0.145467	-0.292394	-0.00550137	-0.0697604	0.0169398	-0.0216206
C3/7Noscc	0.617676	-0.656139	0.000719688	-0.0376328	0.301746	0.283608	0.120131	0.0250195
NCbc	-0.330191	0.198464	-0.80997	0.409983	-0.139752	0.0815619	0.0186236	-0.0303105
Abc	0.0364272	-0.433382	-0.533653	0.603483	-0.344529	0.0108737	0.164086	-0.127018
Ncoscc	0.766907	0.604192	-0.185353	0.0218885	-0.0532132	-0.0304078	0.0881791	-0.0209319
Aoscc	0.411596	0.87622	0.0260732	-0.0497771	-0.200755	0.0240357	0.112645	-0.0781091
ROSbc	-0.302621	0.912468	-0.18901	-0.103949	0.024908	-0.1008	0.110664	0.0791535
ROSoscc	0.960838	0.125476	0.140397	-0.153655	-0.115881	0.0232589	0.0351124	0.0502214
G0/G1bc	0.521708	-0.00257576	-0.566053	0.377367	0.512307	0.00154714	-0.020667	0.0458744
G0/G1oscc	0.47113	0.0873307	-0.718925	0.304724	0.380702	0.0878149	0.0870511	-0.0218375
Sbc	0.43542	-0.811543	-0.361018	-0.13919	-0.0355125	-0.0248986	-0.0113922	-0.00944923
G2Mbc	0.154108	-0.791472	-0.541607	-0.234703	-0.0207221	-0.0243533	-0.0117196	-0.0154703
subGo/G1bc	-0.40272	-0.551519	0.0132818	0.667506	-0.186458	0.0804491	0.0401252	0.212256
Soscc	-0.114619	-0.638256	-0.603561	-0.430194	-0.118877	-0.106646	0.0568392	0.0374563
G2/Moscc	-0.659798	-0.149135	0.137664	-0.64269	-0.2149	0.147289	0.16188	0.127836
SubG0/G1oscc	-0.113035	-0.6814	-0.668783	-0.264374	-0.00736813	0.0629979	-0.0239395	-0.034005
Contribution of the variables (%):
	F1	F2	F3	F4	F5	F6	F7	F8
Vbc	6.42776	2.33131	0.063937	1.18847	2.5975	2.82479	1.91579	0.127763
APIbc	7.65044	0.115535	1.07256	1.78654	0.0783531	0.852246	0.232724	0.433104
APTbc	8.05522	0.00107724	0.536947	1.59647	0.1624	0.0139701	1.35915	0.0800578
Nbc	0.0604482	7.86338	3.61304	0.104273	7.84766	14.3184	7.64571	0.149333
Voscc	6.61095	0.539278	2.0551	2.4845	0.703192	0.1548	0.883141	0.406257
APIoscc	6.83636	0.772775	2.33426	0.780644	0.13183	0.0675688	0.00102281	0.184492
APToscc	7.5097	0.464276	1.86144	0.00297961	0.0232417	0.231358	0.0198578	0.26387
Noscc	4.00878	0.270468	1.69085	11.89	3.65548	2.27681	6.69534	0.89781
C3/7Vbc	0.735996	2.27317	11.9125	0.220714	0.172348	7.00268	2.29267	7.38946
C3/7APIbc	4.56369	1.89471	3.22661	2.37184	1.26246	13.0671	4.15709	4.7366
C3/7APTbc	0.237739	5.00029	8.5173	0.920368	1.93489	0.747821	12.8033	0.545637
C3/7Bbc	1.33553	8.69744	0.696092	0.269268	8.40515	0.418072	1.49002	1.50519
C3/7Voscc	6.17272	0.244715	2.38417	4.47324	0.0577605	1.09609	0.000126822	0.000512762
C3/7APIoscc	1.17061	4.81804	5.6308	3.88606	0.545648	7.94083	0.924288	0.604191
C3/7APToscc	6.99194	1.1527	0.366158	2.79621	0.002772	1.52127	0.147609	0.38517
C3/7Noscc	3.35687	5.33451	8.96244e-06	0.0463197	8.33944	25.1436	7.42348	0.515793
NCbc	0.959273	0.488054	11.3521	5.49748	1.78883	2.07952	0.178412	0.757017
Abc	0.0116752	2.32726	4.92782	11.9114	10.8719	0.036961	13.8498	13.2939
Ncoscc	5.17486	4.52329	0.594483	0.0156698	0.259353	0.28904	3.99972	0.361025
Aoscc	1.49058	9.51326	0.0117632	0.0810386	3.69135	0.180594	6.52715	5.02715
ROSbc	0.805767	10.3167	0.618167	0.353405	0.0568238	3.17621	6.29961	5.16249
ROSoscc	8.12294	0.195086	0.341079	0.772193	1.22992	0.169109	0.63419	2.07824
G0/G1bc	2.39479	8.22083e-05	5.54438	4.65757	24.0388	0.000748254	0.219713	1.73404
G0/G1oscc	1.95296	0.0945013	8.94345	3.03701	13.2747	2.41061	3.89805	0.392938
Sbc	1.66813	8.16067	2.25526	0.633651	0.115509	0.193794	0.0667595	0.0735719
G2Mbc	0.20896	7.76201	5.07583	1.80165	0.0393295	0.185397	0.0706521	0.197205
subGo/G1bc	1.42699	3.76899	0.00305247	14.5728	3.18432	2.02317	0.828196	37.1228
Soscc	0.115592	5.0477	6.30347	6.05288	1.29434	3.55531	1.66186	1.15603
G2/Moscc	3.83032	0.27559	0.327929	13.5094	4.22984	6.78156	13.4798	13.4656
SubG0/G1oscc	0.112418	5.75318	7.73942	2.28597	0.00497242	1.24063	0.294801	0.952803
Squared cosines of the variables:
	F1	F2	F3	F4	F5	F6	F7	F8
Vbc	0.730545	0.188147	0.003695	0.0363375	0.0283597	0.00903642	0.00372434	0.000155055
APIbc	0.869508	0.00932419	0.0619846	0.0546235	0.000855468	0.00272631	0.000452421	0.000525622
APTbc	0.915513	8.69379e-05	0.0310308	0.0488121	0.00177311	4.46899e-05	0.00264221	9.71595e-05
Nbc	0.00687022	0.634609	0.208802	0.00318817	0.0856816	0.0458042	0.0148634	0.000181233
Voscc	0.751365	0.043522	0.118767	0.0759637	0.00767753	0.000495199	0.00171685	0.00049304
APIoscc	0.776984	0.0623663	0.1349	0.0238683	0.00143933	0.000216151	1.98837e-06	0.000223903
APToscc	0.853512	0.037469	0.107575	9.11018e-05	0.000253755	0.000740107	3.86041e-05	0.000320237
Noscc	0.455617	0.0218279	0.0977163	0.363539	0.0399109	0.00728346	0.0130159	0.0010896
C3/7Vbc	0.0836493	0.183454	0.68844	0.00674836	0.00188172	0.0224014	0.004457	0.00896797
C3/7APIbc	0.518685	0.152911	0.18647	0.0725192	0.0137837	0.0418012	0.00808147	0.00574841
C3/7APTbc	0.0270201	0.403544	0.492225	0.0281404	0.0211254	0.00239226	0.0248899	0.000662194
C3/7Bbc	0.151789	0.70192	0.0402281	0.00823288	0.0917684	0.0013374	0.00289663	0.00182672
C3/7Voscc	0.701559	0.0197495	0.137784	0.13677	0.000630635	0.00350637	2.46545e-07	6.22297e-07
C3/7APIoscc	0.133046	0.388837	0.325411	0.118817	0.00595745	0.0254025	0.00179684	0.000733256
C3/7APToscc	0.794666	0.0930276	0.0211608	0.0854945	3.0265e-05	0.00486651	0.000286955	0.000467449
C3/7Noscc	0.381523	0.430518	5.17951e-07	0.00141623	0.0910509	0.0804336	0.0144314	0.000625974
NCbc	0.109026	0.0393881	0.656052	0.168086	0.0195306	0.00665234	0.000346838	0.000918728
Abc	0.00132694	0.18782	0.284785	0.364192	0.1187	0.000118237	0.0269243	0.0161336
Ncoscc	0.588147	0.365049	0.0343559	0.000479107	0.00283164	0.000924632	0.00777555	0.000438146
Aoscc	0.169411	0.767761	0.000679811	0.00247776	0.0403025	0.000577714	0.0126889	0.00610103
ROSbc	0.0915792	0.832598	0.0357246	0.0108054	0.000620409	0.0101606	0.0122466	0.00626528
ROSoscc	0.92321	0.0157443	0.0197114	0.0236099	0.0134284	0.000540977	0.00123288	0.00252219
G0/G1bc	0.272179	6.63456e-06	0.320417	0.142406	0.262458	2.39364e-06	0.000427127	0.00210446
G0/G1oscc	0.221963	0.00762666	0.516853	0.0928568	0.144934	0.00771146	0.0075779	0.000476876
Sbc	0.18959	0.658601	0.130334	0.0193739	0.00126114	0.000619942	0.000129782	8.9288e-05
G2Mbc	0.0237493	0.626427	0.293338	0.0550857	0.000429404	0.000593082	0.000137349	0.000239331
subGo/G1bc	0.162184	0.304174	0.000176406	0.445565	0.0347667	0.00647205	0.00161003	0.0450528
Soscc	0.0131376	0.407371	0.364285	0.185067	0.0141317	0.0113733	0.0032307	0.00140297
G2/Moscc	0.435333	0.0222413	0.0189515	0.413051	0.0461819	0.021694	0.026205	0.0163421
SubG0/G1oscc	0.0127769	0.464306	0.447271	0.0698936	5.42894e-05	0.00396874	0.000573099	0.00115634
Values in bold correspond for each variable to the factor for which the squared cosine is the largest
Factor scores:
	F1	F2	F3	F4	F5	F6	F7	F8
C1DMSO	-0.965148	-5.87921	-4.28499	-1.17115	-0.0503482	-0.0255741	-0.0178682	-0.0201729
C2P407	-0.19897	-2.85719	1.9857	4.29379	-0.460673	0.135595	-0.0601606	-0.0165919
UBO3:3	1.05982	4.21618	-3.03048	0.424046	-1.2822	0.560609	-0.542552	-0.076457
UBO3:2	-0.923319	1.96086	-0.726438	0.0431837	-0.34372	0.237722	1.02576	0.448762
UBO3:1	-2.07707	0.932065	1.369	-0.911474	-0.700668	-0.454942	0.349228	-0.793851
CNO3:3	-0.65186	2.3331	-1.26358	0.855715	1.11279	-1.25294	-0.251824	0.221597
CNO3:2	-1.4202	0.861859	0.604173	-0.239558	2.36198	0.838265	-0.0768548	-0.194518
CNO3:1	-3.70396	-0.770951	3.63962	-2.13727	-0.729802	0.0476388	-0.454975	0.408252
C3UA	8.8807	-0.796721	1.707	-1.15728	0.0926349	-0.0863768	0.0292497	0.0229789
Contribution of the observations (%):
	F1	F2	F3	F4	F5	F6	F7	F8
C1DMSO	0.910665	47.5881	35.3017	4.98445	0.0257976	0.0227168	0.0182482	0.0372573
C2P407	0.0387032	11.2393	7.58092	66.9996	2.15971	0.638604	0.206862	0.0252039
UBO3:3	1.09809	24.4737	17.657	0.653455	16.7309	10.9161	16.8244	0.535193
UBO3:2	0.833439	5.29364	1.01459	0.00677687	1.20232	1.96284	60.1375	18.4378
UBO3:1	4.21768	1.19606	3.60329	3.01911	4.99614	7.18885	6.97068	57.6971
CNO3:3	0.415411	7.49425	3.06973	2.66102	12.602	54.5262	3.62453	4.49576
CNO3:2	1.97183	1.02267	0.701808	0.208551	56.7756	24.4067	0.337597	3.46413
CNO3:1	13.4123	0.818303	25.4687	16.6	5.42025	0.0788258	11.8313	15.2593
C3UA	77.1019	0.873925	5.60224	4.8671	0.0873292	0.259144	0.0488989	0.048343
Squared cosines of the observations:
	F1	F2	F3	F4	F5	F6	F7	F8
C1DMSO	0.0168651	0.625802	0.332429	0.0248329	4.58953e-05	1.18413e-05	5.78047e-06	7.36775e-06
C2P407	0.00128464	0.264902	0.127948	0.598257	0.00688637	0.000596609	0.000117444	8.933e-06
UBO3:3	0.0368011	0.582415	0.300895	0.0058914	0.0538644	0.0102971	0.00964443	0.000191526
UBO3:2	0.128096	0.577732	0.0792922	0.000280203	0.0177518	0.00849125	0.158097	0.0302598
UBO3:1	0.462009	0.0930335	0.200702	0.0889684	0.052574	0.0221646	0.0130607	0.0674877
CNO3:3	0.0382197	0.489606	0.14361	0.0658624	0.111381	0.141201	0.00570393	0.00441679
CNO3:2	0.212144	0.0781275	0.0383932	0.00603605	0.58679	0.0739085	0.000621259	0.00397969
CNO3:1	0.415271	0.0179909	0.40097	0.138267	0.0161217	6.86945e-05	0.00626578	0.00504495
C3UA	0.941444	0.00757727	0.0347829	0.0159875	0.000102435	8.90623e-05	1.02127e-05	6.30314e-06
Values in bold correspond for each observation to the factor for which the squared cosine is the largest

## Sheet: AHC
	XLSTAT-Student 2022.2.1.1309 - Agglomerative hierarchical clustering (AHC) - Start time: 06/08/2022 at 12:13:22 / End time: 06/08/2022 at 12:13:23 / Microsoft Excel 16.015330
	Observations/variables table: Workbook = TOTAL OK emulsii culturi sange si celule tumorale rezultate finale 21.07.2022.xlsx / Sheet = PCA / Range = 'PCA'!$B$319:$I$328 / 9 rows and 8 columns
	Row labels: Workbook = TOTAL OK emulsii culturi sange si celule tumorale rezultate finale 21.07.2022.xlsx / Sheet = PCA / Range = 'PCA'!$A$319:$A$328 / 9 rows and 1 column
	Cluster rows
	Dissimilarity: Euclidean distance
	Agglomeration method: Ward's method
	Center: No / Reduce: No
	Truncation: Hartigan index (adapted)
	Summary statistics:
	Variable	Observations	Obs. with missing data	Obs. without missing data	Minimum	Maximum	Mean	Std. deviation
	F1	9	0	9	-3.70396	8.8807	-2.22045e-16	3.57577
	F2	9	0	9	-5.87921	4.21618	-1.66533e-16	3.01318
	F3	9	0	9	-4.28499	3.63962	1.11022e-16	2.54981
	F4	9	0	9	-2.13727	4.29379	1.94289e-16	1.85464
	F5	9	0	9	-1.2822	2.36198	4.82253e-16	1.10828
	F6	9	0	9	-1.25294	0.838265	-4.80518e-16	0.599904
	F7	9	0	9	-0.542552	1.02576	-2.01228e-16	0.467656
	F8	9	0	9	-0.793851	0.448762	1.47451e-17	0.369502
	Node statistics:
	Node	Level	Weight	Objects	Left son	Right son
	17	94.2438	9	9	9	16
	16	61.8054	8	8	1	15
	15	42.9013	7	7	13	14
	14	30.5739	2	2	2	8
	13	21.4463	5	5	3	12
	12	8.90216	4	4	10	11
	11	6.53288	2	2	5	7
	10	3.59415	2	2	4	6
	Evolution of indices:
	Number of clusters	2	3	4	5
	Silhouette index	0.364217	0.293159	0.188584	0.161479
	Hartigan index (H)	3.25432	3.01912	3.02147	3.38107
	H(k-1) - H(k)	0.499208	0.235209	-0.0023596	-0.359595
	Calinski & Harabasz index	3.75353	4.10833	4.66695	5.6707
	Agglomerative hierarchical clustering (AHC) / Number of clusters = 2:
	With the chosen configuration (agglomeration method and similarity or dissimilarity measure), the truncation of this dendrogram cannot give less than 2 clusters.
	Inertia decomposition for the optimal classification:
		Absolute	Percent
	Within-cluster	175.756	0.650949
	Between-clusters	94.2438	0.349051
	Total inertia	270	1
	Cluster centroids:
	Cluster	F1	F2	F3	F4	F5	F6	F7	F8	Sum of weights	Within-cluster variance
	1	-1.11009	0.0995902	-0.213375	0.144661	-0.0115794	0.0107971	-0.00365621	-0.00287236	8	25.108
	2	8.8807	-0.796721	1.707	-1.15728	0.0926349	-0.0863768	0.0292497	0.0229789	1	0
	Distances between the cluster centroids:
		1	2
	1	0	10.2968
	2	10.2968	0
	Central objects:
	Cluster	F1	F2	F3	F4	F5	F6	F7	F8
	1 (UBO3:2)	-0.923319	1.96086	-0.726438	0.0431837	-0.34372	0.237722	1.02576	0.448762
	2 (C3UA)	8.8807	-0.796721	1.707	-1.15728	0.0926349	-0.0863768	0.0292497	0.0229789
	Distances between the central objects:
		1 (UBO3:2)	2 (C3UA)
	1 (UBO3:2)	0	10.6092
	2 (C3UA)	10.6092	0
	Results by cluster:
	Cluster	1	2
	Number of objects by cluster	8	1
	Sum of weights	8	1
	Within-cluster variance	25.108	0
	Minimum distance to centroid	2.27996	0
	Average distance to centroid	4.34642	0
	Maximum distance to centroid	7.35389	0
		C1DMSO	C3UA
		C2P407
		UBO3:3
		UBO3:2
		UBO3:1
		CNO3:3
		CNO3:2
		CNO3:1
	Results by object:
	Observation	Cluster	Distance to centroid
	C1DMSO	1	7.35389
	C2P407	1	5.6431
	UBO3:3	1	5.64638
	UBO3:2	1	2.27996
	UBO3:1	1	2.58637
	CNO3:3	1	3.12735
	CNO3:2	1	2.80246
	CNO3:1	1	5.33185
	C3UA	2	0

## Sheet: PCA blood cells
	V	API	APT	N	C3/7	NC	A	ROS	G0/G1	S	SubG0/G1
C1DMSO	99.48	0	0	0.52	29.2633	24.5067	51.3	242	88.5233	10.36	2.01667
C2P407	99.4733	0	0	0.525	31.69	19.5333	53.2333	311	85.3833	2.75667	3.47333
UBO3:3	72.1067	0.186667	0.216667	27.4867	43.8267	30.05	39.3767	5250	86.6033	0	0.723333
UBO3:2	87.76	0	0	12.22	37.1067	22.1767	36.48	5033.33	82.6767	0	1.47333
UBO3:1	92.8	0	0	7.19667	28.02	15.26	32.3867	3733.33	72.8667	0	0.65
CNO3:3	91.0433	0	0	9.09	40.6033	21.59	29.8767	5066.67	91.64	0	0.976667
CNO3:2	93.96	0.00333333	0.00166667	6.03333	24.52	15.6833	21.1867	3366.67	89.6667	0	0.793333
CNO3:1	97.1567	0	0	2.84	16.9033	6.63333	15.7133	2716.67	65.7	0	1.41333
C3UA	61.4367	37.0467	1.26667	0.25	44.7433	3.19	27.05	846.667	90.05	6.49	0
XLSTAT-Student 2022.2.1.1309 - Principal Component Analysis (PCA) - Start time: 06/08/2022 at 12:36:27 / End time: 06/08/2022 at 12:36:55 / Microsoft Excel 16.015330
Observations/variables table: Workbook = TOTAL OK emulsii culturi sange si celule tumorale rezultate finale 21.07.2022.xlsx / Sheet = PCA blood cells / Range = 'PCA blood cells'!$B$1:$L$10 / 9 rows and 11 columns
Observation labels: Workbook = TOTAL OK emulsii culturi sange si celule tumorale rezultate finale 21.07.2022.xlsx / Sheet = PCA blood cells / Range = 'PCA blood cells'!$A$1:$A$10 / 9 rows and 1 column
PCA type: Correlation
Standardisation: (n)
Type of biplot: Correlation biplot / Coefficient = Automatic
Summary statistics:
Variable	Observations	Obs. with missing data	Obs. without missing data	Minimum	Maximum	Mean	Std. deviation
V	9	0	9	61.4367	99.48	88.3574	13.0968
API	9	0	9	0	37.0467	4.13741	12.3411
APT	9	0	9	0	1.26667	0.165	0.41928
N	9	0	9	0.25	27.4867	7.3513	8.64557
C3/7	9	0	9	16.9033	44.7433	32.9641	9.36268
NC	9	0	9	3.19	30.05	17.6248	8.51739
A	9	0	9	15.7133	53.2333	34.067	12.6032
ROS	9	0	9	242	5250	2951.81	2051.64
G0/G1	9	0	9	65.7	91.64	83.6789	8.77425
S	9	0	9	0	10.36	2.17852	3.78047
SubG0/G1	9	0	9	0	3.47333	1.28	1.00515
Correlation matrix (Pearson (n)):
Variables	V	API	APT	N	C3/7	NC	A	ROS	G0/G1	S	SubG0/G1
V	1	-0.773636	-0.856166	-0.368622	-0.755892	0.195278	0.19199	-0.148895	-0.322975	-0.0728172	0.672247
API	-0.773636	1	0.986159	-0.303813	0.47425	-0.633179	-0.208157	-0.382898	0.273118	0.426834	-0.478906
APT	-0.856166	0.986159	1	-0.159814	0.549596	-0.545871	-0.183547	-0.315023	0.296072	0.393165	-0.516907
N	-0.368622	-0.303813	-0.159814	1	0.44297	0.635235	0.0145464	0.789054	0.0869442	-0.518894	-0.310305
C3/7	-0.755892	0.47425	0.549596	0.44297	1	0.299081	0.293069	0.226124	0.661939	0.122176	-0.306541
NC	0.195278	-0.633179	-0.545871	0.635235	0.299081	1	0.637563	0.379449	0.367181	-0.0664789	0.313359
A	0.19199	-0.208157	-0.183547	0.0145464	0.293069	0.637563	1	-0.36991	0.364225	0.487524	0.664828
ROS	-0.148895	-0.382898	-0.315023	0.789054	0.226124	0.379449	-0.36991	1	-0.0785186	-0.789952	-0.444782
G0/G1	-0.322975	0.273118	0.296072	0.0869442	0.661939	0.367181	0.364225	-0.0785186	1	0.362652	-0.0507967
S	-0.0728172	0.426834	0.393165	-0.518894	0.122176	-0.0664789	0.487524	-0.789952	0.362652	1	0.17668
SubG0/G1	0.672247	-0.478906	-0.516907	-0.310305	-0.306541	0.313359	0.664828	-0.444782	-0.0507967	0.17668	1
Values in bold are different from 0 with a significance level alpha=0,05
Principal Component Analysis:
Eigenvalues:
	F1	F2	F3	F4	F5	F6	F7	F8
Eigenvalue	4.05439	3.15189	2.64822	0.543962	0.398689	0.142503	0.0515706	0.00877684
Variability (%)	36.8581	28.6536	24.0747	4.94511	3.62445	1.29548	0.468824	0.0797895
Cumulative %	36.8581	65.5116	89.5864	94.5315	98.1559	99.4514	99.9202	100
Eigenvectors:
	F1	F2	F3	F4	F5	F6	F7	F8
V	-0.436825	-0.226382	-0.0612126	0.284336	-0.0202158	0.26573	0.0403374	-0.265307
API	0.481692	-0.116012	-0.0424897	-0.0831317	-0.128831	0.0644663	0.00269057	0.354133
APT	0.489117	-0.0558609	-0.00659215	-0.169372	-0.0666501	-0.138049	0.0043836	-0.0170579
N	-0.0496166	0.511951	0.15404	-0.300029	0.215659	-0.482377	-0.0704135	-0.138697
C3/7	0.299011	0.24391	0.375054	-0.0859395	-0.293646	0.489585	-0.203014	-0.565221
NC	-0.246527	0.233148	0.457491	0.0244408	0.26039	-0.0624425	-0.0391356	0.0220254
A	-0.116597	-0.164755	0.537041	-0.356822	-0.00442726	0.255817	0.55941	0.304807
ROS	-0.102867	0.53202	-0.0891457	0.124175	-0.046565	0.434937	-0.306641	0.571304
G0/G1	0.185499	0.0406556	0.440562	0.750246	-0.227567	-0.311872	0.094539	0.120145
S	0.178653	-0.392784	0.274599	0.0613119	0.648619	0.125791	-0.493656	0.0656342
SubG0/G1	-0.307853	-0.300178	0.234207	-0.276019	-0.550755	-0.249389	-0.539481	0.163329
Factor loadings:
	F1	F2	F3	F4	F5	F6	F7	F8
V	-0.879569	-0.401908	-0.0996134	0.209708	-0.0127646	0.100312	0.0091603	-0.0248552
API	0.969912	-0.205963	-0.0691449	-0.0613128	-0.0813462	0.0243358	0.000611006	0.0331769
APT	0.984863	-0.099173	-0.0107276	-0.124918	-0.0420841	-0.0521129	0.000995479	-0.00159806
N	-0.0999057	0.908895	0.250674	-0.221283	0.136171	-0.182095	-0.0159903	-0.0129938
C3/7	0.602073	0.433026	0.610339	-0.0633836	-0.185413	0.184816	-0.0461029	-0.0529526
NC	-0.496394	0.413921	0.744491	0.018026	0.164415	-0.0235718	-0.00888737	0.00206345
A	-0.234774	-0.292499	0.873945	-0.26317	-0.00279545	0.0965699	0.127037	0.0285558
ROS	-0.207129	0.944526	-0.14507	0.0915837	-0.029402	0.164187	-0.0696357	0.0535225
G0/G1	0.373511	0.0721782	0.716942	0.553334	-0.14369	-0.11773	0.021469	0.0112558
S	0.359728	-0.697332	0.446865	0.0452198	0.40955	0.0474857	-0.112105	0.00614893
SubG0/G1	-0.619878	-0.532922	0.381133	-0.203574	-0.347757	-0.0941433	-0.122512	0.0153014
Correlations between variables and factors:
	F1	F2	F3	F4	F5	F6	F7	F8
V	-0.879569	-0.401908	-0.0996134	0.209708	-0.0127646	0.100312	0.0091603	-0.0248552
API	0.969912	-0.205963	-0.0691449	-0.0613128	-0.0813462	0.0243358	0.000611006	0.0331769
APT	0.984863	-0.099173	-0.0107276	-0.124918	-0.0420841	-0.0521129	0.000995479	-0.00159806
N	-0.0999057	0.908895	0.250674	-0.221283	0.136171	-0.182095	-0.0159903	-0.0129938
C3/7	0.602073	0.433026	0.610339	-0.0633836	-0.185413	0.184816	-0.0461029	-0.0529526
NC	-0.496394	0.413921	0.744491	0.018026	0.164415	-0.0235718	-0.00888737	0.00206345
A	-0.234774	-0.292499	0.873945	-0.26317	-0.00279545	0.0965699	0.127037	0.0285558
ROS	-0.207129	0.944526	-0.14507	0.0915837	-0.029402	0.164187	-0.0696357	0.0535225
G0/G1	0.373511	0.0721782	0.716942	0.553334	-0.14369	-0.11773	0.021469	0.0112558
S	0.359728	-0.697332	0.446865	0.0452198	0.40955	0.0474857	-0.112105	0.00614893
SubG0/G1	-0.619878	-0.532922	0.381133	-0.203574	-0.347757	-0.0941433	-0.122512	0.0153014
Contribution of the variables (%):
	F1	F2	F3	F4	F5	F6	F7	F8
V	19.0816	5.12487	0.374698	8.08467	0.040868	7.06124	0.162711	7.03875
API	23.2027	1.34588	0.180537	0.691089	1.65974	0.415591	0.000723916	12.541
APT	23.9236	0.312044	0.00434564	2.86869	0.444223	1.90575	0.00192159	0.0290971
N	0.246181	26.2093	2.37282	9.00173	4.65087	23.2687	0.495806	1.92369
C3/7	8.94073	5.94919	14.0666	0.738559	8.62278	23.9693	4.12149	31.9475
NC	6.07754	5.4358	20.9298	0.0597351	6.78032	0.389906	0.15316	0.0485119
A	1.35949	2.71443	28.8413	12.7322	0.00196006	6.54424	31.294	9.29073
ROS	1.05817	28.3046	0.794696	1.54194	0.21683	18.917	9.40289	32.6389
G0/G1	3.44098	0.165288	19.4095	56.2868	5.17866	9.72641	0.893762	1.44348
S	3.19171	15.4279	7.54048	0.375915	42.0706	1.58234	24.3696	0.430785
SubG0/G1	9.47734	9.01066	5.48527	7.61863	30.3331	6.21948	29.104	2.66762
Squared cosines of the variables:
	F1	F2	F3	F4	F5	F6	F7	F8
V	0.773642	0.16153	0.00992283	0.0439775	0.000162936	0.0100625	8.3911e-05	0.00061778
API	0.940728	0.0424208	0.00478102	0.00375926	0.00661721	0.00059223	3.73328e-07	0.0011007
APT	0.969955	0.00983529	0.000115082	0.0156046	0.00177107	0.00271576	9.90978e-07	2.55381e-06
N	0.00998115	0.82609	0.0628374	0.048966	0.0185425	0.0331587	0.00025569	0.000168839
C3/7	0.362492	0.187512	0.372514	0.00401748	0.0343781	0.0341571	0.00212548	0.00280398
NC	0.246407	0.17133	0.554266	0.000324936	0.0270324	0.000555629	7.89854e-05	4.25781e-06
A	0.055119	0.0855557	0.763779	0.0692583	7.81455e-06	0.00932575	0.0161385	0.000815433
ROS	0.0429023	0.892129	0.0210453	0.00838757	0.000864478	0.0269573	0.00484913	0.00286466
G0/G1	0.139511	0.0052097	0.514006	0.306179	0.0206467	0.0138605	0.000460918	0.000126692
S	0.129404	0.486271	0.199688	0.00204483	0.167731	0.00225489	0.0125675	3.78094e-05
SubG0/G1	0.384248	0.284006	0.145262	0.0414424	0.120935	0.00886295	0.0150091	0.000234133
Values in bold correspond for each variable to the factor for which the squared cosine is the largest
Factor scores:
	F1	F2	F3	F4	F5	F6	F7	F8
C1DMSO	-0.809556	-2.56626	2.04258	0.338873	1.20721	0.0935075	-0.112126	0.00397721
C2P407	-1.52183	-2.28994	1.55368	-0.593692	-1.18086	-0.209832	0.124262	-0.0295764
UBO3:3	0.302109	3.24483	1.62844	-0.799232	0.425241	-0.48497	-5.61468e-05	-0.0559988
UBO3:2	-0.712209	1.3409	0.387859	-0.242699	-0.319027	0.35809	-0.200418	0.213744
UBO3:1	-0.798602	0.392881	-1.3632	-0.484746	0.398995	0.519711	0.4721	-0.0195466
CNO3:3	-0.247496	1.4658	0.482204	1.07029	-0.498824	0.470594	-0.171201	-0.144013
CNO3:2	-0.502355	0.305467	-1.07473	1.41408	-0.0362967	-0.579111	0.20563	0.0737253
CNO3:1	-1.22893	-0.843714	-3.33067	-0.578955	0.150879	-0.196452	-0.318564	-0.0513726
C3UA	5.51888	-1.04996	-0.326168	-0.123923	-0.147326	0.0284632	0.000373991	0.00906122
Contribution of the observations (%):
	F1	F2	F3	F4	F5	F6	F7	F8
C1DMSO	1.79608	23.2161	17.5051	2.34565	40.6155	0.68175	2.70876	0.0200252
C2P407	6.34696	18.4857	10.1281	7.19965	38.8612	3.43303	3.32683	1.10741
UBO3:3	0.250126	37.1169	11.1263	13.0477	5.03957	18.3385	6.79213e-07	3.96987
UBO3:2	1.3901	6.33838	0.631178	1.20316	2.83647	9.9981	8.65427	57.8372
UBO3:1	1.7478	0.544138	7.79693	4.79974	4.43667	21.0599	48.02	0.483684
CNO3:3	0.167868	7.57419	0.975586	23.3986	6.93453	17.2673	6.31492	26.2558
CNO3:2	0.691597	0.328939	4.84624	40.8451	0.0367161	26.1491	9.11023	6.881
CNO3:1	4.13894	2.50944	46.5443	6.84666	0.634424	3.00916	21.8649	3.34104
C3UA	83.4705	3.88628	0.446362	0.313682	0.604898	0.0631684	3.01354e-05	0.103942
Squared cosines of the observations:
	F1	F2	F3	F4	F5	F6	F7	F8
C1DMSO	0.0503876	0.506329	0.320768	0.00882885	0.112047	0.000672238	0.000966599	1.21615e-06
C2P407	0.196586	0.445111	0.2049	0.0299186	0.118362	0.00373736	0.00131067	7.4252e-05
UBO3:3	0.00636915	0.73475	0.185054	0.0445759	0.012619	0.0164129	2.19991e-10	0.000218832
UBO3:2	0.179209	0.635238	0.0531487	0.0208104	0.0359583	0.0453032	0.0141912	0.0161411
UBO3:1	0.180263	0.0436283	0.525249	0.0664162	0.0449966	0.076343	0.062996	0.000107991
CNO3:3	0.0149102	0.522996	0.0565992	0.278837	0.0605679	0.0539065	0.00713446	0.00504841
CNO3:2	0.0649616	0.0240195	0.297329	0.514738	0.000339132	0.0863294	0.0108845	0.00139916
CNO3:1	0.109313	0.0515233	0.802926	0.0242607	0.00164767	0.00279335	0.00734524	0.000191019
C3UA	0.960676	0.0347715	0.00335552	0.000484369	0.000684596	2.55531e-05	4.41161e-09	2.5897e-06
Values in bold correspond for each observation to the factor for which the squared cosine is the largest

## Sheet: PCA CLS-354 cells
	V	API	APT	N	C3/7	NC	A	ROS	G0/G1	S	SubG0/G1
C1DMSO	99.3933	0	0	0.0893333	21.8833	16.11	12.57	15.6667	92.1333	12.4467	15.1867
C2P407	72.5167	5.88667	5.27333	16.26	9.60333	20.0667	27.2767	96.6667	83.5633	1.16667	1.63333
UBO3:3	93.6167	0	0.161667	6.12	36.89	40.12	62.98	316.667	92.5167	2.80333	2.97667
UBO3:2	97.8333	0	0	2.11667	26.64	31.7133	51.1667	200	87.1767	3.74667	2.34
UBO3:1	99.1033	0	0	0.89	20.5667	25.2733	47.34	90	74.37	3.52667	2.05333
CNO3:3	97.5567	0	0	2.41	24.21	31.29	43.9067	96.6667	91.31	3.02333	1.69667
CNO3:2	98.46	0	0	1.14333	22.9	23.86	36.5067	46.6667	90.6933	1.77	2.84667
CNO3:1	98.9	0	0	1.11333	16.8067	13.7467	31.1767	43.3333	60.9633	3.85	2.05
C3UA	54.0533	12.92	18.8533	14.1667	27.02	44.0333	53.35	966.667	90.05	3.14667	1.90333
XLSTAT-Student 2022.2.1.1309 - Principal Component Analysis (PCA) - Start time: 06/08/2022 at 12:49:32 / End time: 06/08/2022 at 12:49:54 / Microsoft Excel 16.015330
Observations/variables table: Workbook = TOTAL OK emulsii culturi sange si celule tumorale rezultate finale 21.07.2022.xlsx / Sheet = PCA CLS-354 cells / Range = 'PCA CLS-354 cells'!$B$1:$L$10 / 9 rows and 11 columns
Observation labels: Workbook = TOTAL OK emulsii culturi sange si celule tumorale rezultate finale 21.07.2022.xlsx / Sheet = PCA CLS-354 cells / Range = 'PCA CLS-354 cells'!$A$1:$A$10 / 9 rows and 1 column
PCA type: Correlation
Standardisation: (n)
Type of biplot: Correlation biplot / Coefficient = Automatic
Summary statistics:
Variable	Observations	Obs. with missing data	Obs. without missing data	Minimum	Maximum	Mean	Std. deviation
V	9	0	9	54.0533	99.3933	90.1593	16.0118
API	9	0	9	0	12.92	2.08963	4.50389
APT	9	0	9	0	18.8533	2.6987	6.30214
N	9	0	9	0.0893333	16.26	4.92326	6.10354
C3/7	9	0	9	9.60333	36.89	22.9467	7.48988
NC	9	0	9	13.7467	44.0333	27.357	10.3495
A	9	0	9	12.57	62.98	40.697	15.4115
ROS	9	0	9	15.6667	966.667	208.037	299.228
G0/G1	9	0	9	60.9633	92.5167	84.753	10.6191
S	9	0	9	1.16667	12.4467	3.94222	3.31175
SubG0/G1	9	0	9	1.63333	15.1867	3.63185	4.35817
Correlation matrix (Pearson (n)):
Variables	V	API	APT	N	C3/7	NC	A	ROS	G0/G1	S	SubG0/G1
V	1	-0.988594	-0.957787	-0.914688	0.0928423	-0.480741	-0.18097	-0.823057	-0.190893	0.286252	0.256888
API	-0.988594	1	0.985911	0.846502	-0.0960477	0.462698	0.152127	0.848294	0.160564	-0.223064	-0.217138
APT	-0.957787	0.985911	1	0.761221	0.0230027	0.532823	0.22057	0.910301	0.177159	-0.178593	-0.196759
N	-0.914688	0.846502	0.761221	1	-0.197322	0.380934	0.153235	0.604052	0.184892	-0.421723	-0.33563
C3/7	0.0928423	-0.0960477	0.0230027	-0.197322	1	0.749633	0.711234	0.414111	0.511705	0.0435662	0.0172095
NC	-0.480741	0.462698	0.532823	0.380934	0.749633	1	0.860659	0.790803	0.539207	-0.35728	-0.383132
A	-0.18097	0.152127	0.22057	0.153235	0.711234	0.860659	1	0.540586	0.173718	-0.575974	-0.644906
ROS	-0.823057	0.848294	0.910301	0.604052	0.414111	0.790803	0.540586	1	0.275766	-0.193681	-0.24761
G0/G1	-0.190893	0.160564	0.177159	0.184892	0.511705	0.539207	0.173718	0.275766	1	0.142592	0.288868
S	0.286252	-0.223064	-0.178593	-0.421723	0.0435662	-0.35728	-0.575974	-0.193681	0.142592	1	0.95677
SubG0/G1	0.256888	-0.217138	-0.196759	-0.33563	0.0172095	-0.383132	-0.644906	-0.24761	0.288868	0.95677	1
Values in bold are different from 0 with a significance level alpha=0,05
Principal Component Analysis:
Eigenvalues:
	F1	F2	F3	F4	F5	F6	F7	F8
Eigenvalue	5.46537	2.51425	2.11744	0.678985	0.156275	0.054736	0.0108099	0.00213019
Variability (%)	49.6852	22.8568	19.2494	6.17259	1.42068	0.4976	0.0982722	0.0193654
Cumulative %	49.6852	72.542	91.7915	97.9641	99.3848	99.8824	99.9806	100
Eigenvectors:
	F1	F2	F3	F4	F5	F6	F7	F8
V	-0.382408	0.27702	-0.0510433	-0.0316294	-0.0962183	-0.0508855	-0.0411721	0.0925809
API	0.374793	-0.288831	0.0780312	-0.0863469	-0.166654	-0.0143448	0.143601	-0.0410564
APT	0.379875	-0.229768	0.120127	-0.21401	-0.323756	0.0708692	0.0816529	-0.30857
N	0.340668	-0.274008	-0.061942	0.356162	0.725991	0.0228592	-0.161326	0.0883809
C3/7	0.117198	0.530826	0.280858	-0.167588	0.232812	0.625563	-0.205703	-0.11904
NC	0.342509	0.355118	0.1208	0.0175781	-0.0031121	-0.412783	-0.251944	-0.552048
A	0.252678	0.473173	-0.156461	-0.152003	0.233033	-0.395407	0.566035	0.220664
ROS	0.39562	0.0176803	0.16454	-0.346931	-0.135019	0.136096	-0.0837287	0.617271
G0/G1	0.128132	0.195304	0.449499	0.736636	-0.336975	-0.0624027	0.0274949	0.250732
S	-0.206647	-0.132354	0.546874	-0.320163	0.184399	-0.484113	-0.372565	0.170913
SubG0/G1	-0.205923	-0.155598	0.571743	-0.0435315	0.2383	0.129664	0.61011	-0.214467
Factor loadings:
	F1	F2	F3	F4	F5	F6	F7	F8
V	-0.894	0.439253	-0.0742753	-0.0260628	-0.0380366	-0.011905	-0.0042807	0.00427298
API	0.876196	-0.457981	0.113546	-0.0711504	-0.0658811	-0.00335607	0.0149303	-0.00189492
APT	0.888077	-0.364329	0.174802	-0.176345	-0.127986	0.0165804	0.00848952	-0.0142417
N	0.796419	-0.434477	-0.0901344	0.293479	0.286996	0.00534808	-0.0167732	0.00407913
C3/7	0.273988	0.841699	0.408688	-0.138093	0.0920343	0.146355	-0.0213871	-0.00549415
NC	0.800723	0.56309	0.175782	0.0144844	-0.00123026	-0.0965736	-0.0261948	-0.0254792
A	0.590714	0.750282	-0.227672	-0.125252	0.0921215	-0.0925083	0.0588511	0.0101845
ROS	0.924886	0.0280346	0.239429	-0.285873	-0.0533751	0.0318408	-0.00870534	0.0284895
G0/G1	0.29955	0.309681	0.654085	0.606992	-0.133212	-0.0145996	0.00285867	0.0115723
S	-0.483101	-0.209866	0.79578	-0.263816	0.0728959	-0.113262	-0.0387359	0.0078883
SubG0/G1	-0.481409	-0.246723	0.831968	-0.0358702	0.0942037	0.0303358	0.0634336	-0.00989851
Correlations between variables and factors:
	F1	F2	F3	F4	F5	F6	F7	F8
V	-0.894	0.439253	-0.0742753	-0.0260628	-0.0380366	-0.011905	-0.0042807	0.00427298
API	0.876196	-0.457981	0.113546	-0.0711504	-0.0658811	-0.00335607	0.0149303	-0.00189492
APT	0.888077	-0.364329	0.174802	-0.176345	-0.127986	0.0165804	0.00848952	-0.0142417
N	0.796419	-0.434477	-0.0901344	0.293479	0.286996	0.00534808	-0.0167732	0.00407913
C3/7	0.273988	0.841699	0.408688	-0.138093	0.0920343	0.146355	-0.0213871	-0.00549415
NC	0.800723	0.56309	0.175782	0.0144844	-0.00123026	-0.0965736	-0.0261948	-0.0254792
A	0.590714	0.750282	-0.227672	-0.125252	0.0921215	-0.0925083	0.0588511	0.0101845
ROS	0.924886	0.0280346	0.239429	-0.285873	-0.0533751	0.0318408	-0.00870534	0.0284895
G0/G1	0.29955	0.309681	0.654085	0.606992	-0.133212	-0.0145996	0.00285867	0.0115723
S	-0.483101	-0.209866	0.79578	-0.263816	0.0728959	-0.113262	-0.0387359	0.0078883
SubG0/G1	-0.481409	-0.246723	0.831968	-0.0358702	0.0942037	0.0303358	0.0634336	-0.00989851
Contribution of the variables (%):
	F1	F2	F3	F4	F5	F6	F7	F8
V	14.6236	7.67399	0.260542	0.100042	0.925797	0.258933	0.169514	0.857122
API	14.047	8.34231	0.608886	0.74558	2.77737	0.0205774	2.06213	0.168563
APT	14.4305	5.27934	1.44305	4.58001	10.4818	0.502244	0.666719	9.52152
N	11.6055	7.50801	0.383681	12.6851	52.7063	0.0522543	2.6026	0.781119
C3/7	1.37355	28.1777	7.88811	2.80856	5.42015	39.1329	4.23136	1.41704
NC	11.7313	12.6109	1.45927	0.0308988	0.000968517	17.039	6.34758	30.4757
A	6.3846	22.3893	2.44799	2.3105	5.43043	15.6347	32.0396	4.86924
ROS	15.6515	0.0312594	2.70735	12.0361	1.82301	1.85223	0.701049	38.1023
G0/G1	1.64179	3.81435	20.2049	54.2633	11.3552	0.38941	0.075597	6.28666
S	4.27028	1.75177	29.9071	10.2504	3.40031	23.4365	13.8805	2.92111
SubG0/G1	4.24042	2.42108	32.689	0.1895	5.67869	1.68127	37.2234	4.59961
Squared cosines of the variables:
	F1	F2	F3	F4	F5	F6	F7	F8
V	0.799236	0.192943	0.00551682	0.000679272	0.00144678	0.00014173	1.83244e-05	1.82583e-05
API	0.76772	0.209747	0.0128928	0.00506237	0.00434032	1.12632e-05	0.000222915	3.5907e-06
APT	0.788681	0.132736	0.0305558	0.0310976	0.0163803	0.000274908	7.20719e-05	0.000202827
N	0.634282	0.18877	0.00812422	0.08613	0.0823665	2.86019e-05	0.00028134	1.66393e-05
C3/7	0.0750695	0.708457	0.167026	0.0190697	0.00847031	0.0214198	0.000457407	3.01857e-05
NC	0.641158	0.31707	0.0308992	0.000209798	1.51355e-06	0.00932647	0.000686169	0.00064919
A	0.348942	0.562923	0.0518347	0.015688	0.00848638	0.00855779	0.00346346	0.000103724
ROS	0.855414	0.000785939	0.0573264	0.0817232	0.0028489	0.00101383	7.5783e-05	0.000811652
G0/G1	0.0897301	0.0959024	0.427827	0.36844	0.0177453	0.000213148	8.17199e-06	0.000133918
S	0.233387	0.0440439	0.633266	0.069599	0.00531382	0.0128282	0.00150047	6.22253e-05
SubG0/G1	0.231755	0.0608721	0.69217	0.00128667	0.00887434	0.000920261	0.00402382	9.79805e-05
Values in bold correspond for each variable to the factor for which the squared cosine is the largest
Factor scores:
	F1	F2	F3	F4	F5	F6	F7	F8
C1DMSO	-3.09587	-1.42525	3.3657	-0.0944844	0.0938252	-0.0212072	0.00653678	-0.00384021
C2P407	1.01951	-2.76365	-1.29958	1.36782	0.414086	-0.065084	0.0124313	0.00799598
UBO3:3	1.06345	2.71633	0.479647	0.221033	0.743642	0.218716	0.0115241	-0.0232108
UBO3:2	-0.223813	1.40207	-0.110488	-0.0174733	-0.0498483	-0.233591	-0.021656	0.114427
UBO3:1	-1.01123	0.431708	-1.09921	-0.704894	-0.0181797	-0.352373	0.184559	-0.0464939
CNO3:3	-0.392776	1.0777	-0.227326	0.646295	-0.377186	-0.215048	-0.197426	-0.0567023
CNO3:2	-0.954573	0.539144	-0.397498	0.79357	-0.664887	0.386858	0.110804	0.00597177
CNO3:1	-1.99921	-1.0892	-1.7921	-1.41524	0.124253	0.254398	-0.105701	0.00575483
C3UA	5.59452	-0.888858	1.08085	-0.796633	-0.265704	0.0273313	-0.00107232	-0.00390186
Contribution of the observations (%):
	F1	F2	F3	F4	F5	F6	F7	F8
C1DMSO	19.4852	8.97694	59.4427	0.146089	0.625904	0.0912957	0.0439199	0.0769219
C2P407	2.11309	33.7532	8.86248	30.6166	12.1913	0.859869	0.158843	0.33349
UBO3:3	2.29918	32.6073	1.20723	0.799484	39.3185	9.71059	0.136505	2.81009
UBO3:2	0.101837	8.68731	0.0640589	0.00499628	0.176673	11.0763	0.482049	68.2956
UBO3:1	2.07893	0.823623	6.34029	8.13102	0.0234987	25.2052	35.0109	11.2754
CNO3:3	0.313637	5.1327	0.271172	6.83532	10.1153	9.38763	40.0628	16.7703
CNO3:2	1.85249	1.28457	0.829118	10.3055	31.4315	30.38	12.6197	0.186014
CNO3:1	8.12556	5.2428	16.8527	32.7759	1.09769	13.1374	11.4841	0.172744
C3UA	63.6301	3.49152	6.13029	10.3852	5.01957	0.151637	0.0011819	0.0794113
Squared cosines of the observations:
	F1	F2	F3	F4	F5	F6	F7	F8
C1DMSO	0.417405	0.0884648	0.493336	0.000388787	0.00038338	1.95865e-05	1.86088e-06	6.42247e-07
C2P407	0.0837349	0.615307	0.136061	0.150725	0.0138136	0.000341251	1.24497e-05	5.15073e-06
UBO3:3	0.120442	0.785794	0.0245012	0.00520301	0.0588938	0.00509452	1.41435e-05	5.73752e-05
UBO3:2	0.0238647	0.936533	0.00581594	0.000145458	0.00118383	0.0259955	0.000223431	0.00623793
UBO3:1	0.332569	0.060612	0.392954	0.161595	0.000107486	0.0403817	0.0110777	0.000703027
CNO3:3	0.0765319	0.57617	0.0256361	0.207212	0.0705773	0.0229417	0.0193357	0.00159498
CNO3:2	0.351318	0.112071	0.0609188	0.242802	0.170442	0.0577012	0.00473365	1.37495e-05
CNO3:1	0.381048	0.113104	0.306187	0.190951	0.00147189	0.00617008	0.00106519	3.15739e-06
C3UA	0.921553	0.0232627	0.0343977	0.0186858	0.0020787	2.19946e-05	3.38565e-08	4.48269e-07
Values in bold correspond for each observation to the factor for which the squared cosine is the largest
